# Supplementary material for: Involvement of glycogen metabolism in circadian control of UV resistance in cyanobacteria
Source: PLoS Genet. 2020 Nov 30;16(11):e1009230. doi: 10.1371/journal.pgen.1009230 (PMC7728383; doi:10.1371/journal.pgen.1009230)
Supplement: S1 Dataset — The source data underlying Figs 1–6 and S1–S8 Figs are provided. (XLSX) [file pgen.1009230.s010.xlsx]

## Sheet: Fig 1BC
	RAWdensity
	WT1	WT2	WT3	∆kaiABC1	∆kaiABC2	∆kaiABC3
UV-	1046649	996825	971448	949326	903154	861128
0	1116845	1105721	1081490	1005220	964197	994020
6	1093624	1077313	1073274	898903	869935	852940
12	159254	155352	156256	169849	159193	156838
18	506326	470042	480043	959499	903416	887228
24	1069316	1084744	1053472	1061376	1000702	1043042

## Sheet: Fig 1EF
	RAWdensity
	WT1	WT2	WT3	∆kaiABC1	∆kaiABC2	∆kaiABC3
UV-	538195	523511	520968	577129	586683	639390
0	472764	456949	458117	243877	243761	244346
6	376730	370252	378088	188396	184955	194724
12	391627	370451	397800	221352	237702	248216
18	439321	427800	486367	200097	217502	235596
24	428325	440713	488753	222510	229548	255823

## Sheet: Fig 2BC
	RAWdensity
	WT1	WT2	WT3	∆kaiABC1	∆kaiABC2	∆kaiABC3
UV-	2.46316e+06	2483377	2.51437e+06	2467245	2.42482e+06	2.5107e+06
0	2.41812e+06	2.22184e+06	2273080	2.0751e+06	1.85393e+06	1.96419e+06
6	2.29067e+06	2.12571e+06	2.27478e+06	1.66156e+06	1.65907e+06	1.65911e+06
12	1.66511e+06	1.64251e+06	1.66299e+06	1645052	1.63638e+06	1.66323e+06
18	1696284	1.66428e+06	1.70294e+06	1.6843e+06	1668029	1.68549e+06
24	2.3993e+06	2296727	2.51134e+06	1.7733e+06	1.71293e+06	1.77165e+06
30	2.36183e+06	2278787	2.4039e+06	1.82047e+06	1.79303e+06	1.81911e+06
36	1.97094e+06	1.87696e+06	1.95347e+06	2.04872e+06	1.92166e+06	2.00585e+06
42	2.08449e+06	1.9966e+06	2.07073e+06	2.10873e+06	2.03872e+06	2.10038e+06
48	2361448	2314668	2.36253e+06	2.14525e+06	2.08818e+06	2.19344e+06

## Sheet: Fig 2D_1
	Bioluminescence Value
hours in LL (h)	WT	A87V	F470Y
0	4323.2	3049.6	2929.2
0.333333	3489.2	2412.4	2288.8
0.666667	3308	2067.6	2133.6
1	2794.8	1722.8	1898.8
1.33333	2371.6	1466	1686.8
1.66667	2154.8	1320.4	1532
2	1916.4	1163.6	1508.4
2.33333	1797.6	1057.6	1477.6
2.66667	1707.2	1006.4	1614
3	1641.6	957.2	1757.6
3.33333	1692	908.8	2017.2
3.66667	1804	873.2	2276
4	1956	932.8	2613.2
4.33333	2262.8	939.6	2939.2
4.66667	2627.6	1077.2	3460.4
5	3119.6	1276.4	4066.4
5.33333	3689.6	1444.4	4724
5.66667	4314	1730	5390.4
6	5051.6	2040	6126.4
6.33333	5895.2	2469.2	6547.6
6.66667	6816.4	2979.2	7414.4
7	7940.8	3457.6	8240.8
7.33333	9068.8	4068	9035.6
7.66667	10315.6	4812	9674
8	11534.4	5671.2	10313.2
8.33333	12789.6	6512	10925.2
8.66667	14178	7582.4	11392.4
9	15466.8	8628.4	11510
9.33333	16711.6	9781.6	11661.2
9.66667	18227.2	11309.6	11517.2
10	19528	12581.6	11524.8
10.3333	20590.4	14097.6	11367.6
10.6667	21853.6	15533.2	11041.2
11	22770.8	17230.8	10600.4
11.3333	23626.4	18571.2	10035.6
11.6667	24260.4	19843.2	9200.4
12	25210.4	21058	8994.8
12.3333	25744.8	22474.4	8608
12.6667	26702.4	23475.2	8206.8
13	26972.4	24253.6	7815.2
13.3333	27325.2	25004.8	7390
13.6667	27757.2	25384.4	6996.4
14	27923.6	25647.2	6552.8
14.3333	28029.6	25710.4	6010
14.6667	27674	25277.6	5476.8
15	27547.2	25014.4	5007.6
15.3333	27188.8	24230.4	4474
15.6667	26740.4	23401.6	4108.8
16	25850.8	22554.4	3744.8
16.3333	25182.4	21677.2	3353.6
16.6667	24318.4	20609.2	3067.2
17	23480.8	19608	2906.4
17.3333	22601.6	18546	2768
17.6667	21458	17399.6	2706.4
18	20493.2	16266.4	2762.4
18.3333	19676.4	15165.6	2699.6
18.6667	18219.6	13980	2858
19	17229.6	12765.6	3098.4
19.3333	16260.8	11686.8	3466.4
19.6667	15195.2	10484.8	3778.4
20	14113.2	9412.4	4350.8
20.3333	13223.6	8264	5046.8
20.6667	12219.2	7338.4	5815.2
21	11349.2	6500.8	6690.8
21.3333	10535.6	5706	7884.4
21.6667	9743.2	5013.6	8972.4
22	8829.2	4429.2	10308.8
22.3333	7932	3920.4	11589.2
22.6667	7190.4	3586.8	13193.6
23	6623.2	3368.8	14518
23.3333	6050.8	3068	16185.6
23.6667	5626	2909.6	17697.6
24	5289.6	2856	19659.6
24.3333	5054.8	2944.8	21323.2
24.6667	4841.6	3064	22680.4
25	4907.2	3324.4	24112.4
25.3333	4979.6	3806.4	25161.2
25.6667	5234	4253.2	25783.2
26	5678.8	4961.2	26249.2
26.3333	6331.6	5806.4	26536
26.6667	7265.2	6862.4	26192
27	8561.6	8098.4	25836
27.3333	9941.6	9659.2	25442.8
27.6667	11727.6	11404	24751.6
28	13793.6	13447.6	24199.6
28.3333	16160.8	15652.8	22876
28.6667	18810.8	17987.2	21616.8
29	21571.6	20987.2	20903.2
29.3333	25066.4	24296.4	20151.6
29.6667	28872.4	28328	19880.4
30	32920	32471.2	19093.2
30.3333	37216	37174.4	18206.4
30.6667	41658.8	41956.4	17453.6
31	46453.2	47373.6	16625.6
31.3333	51537.2	52624.8	15757.2
31.6667	56834.8	57947.2	14966
32	62286	63246.8	14184
32.3333	67336	68370	13292
32.6667	72408.4	73126	12903.6
33	77370	76561.6	12260
33.3333	82476	80939.6	12131.2
33.6667	87215.6	84460	12038.4
34	91931.6	87589.6	12262.4
34.3333	96454.4	90124	12450.8
34.6667	100490	92076.4	13026.4
35	103133	93024.4	13765.6
35.3333	106647	93579.2	14978
35.6667	108893	93581.2	16242.8
36	110837	92682.4	17823.2
36.3333	112071	90085.6	19832.8
36.6667	113601	88250	22032.8
37	113962	85371.2	0
37.3333	114287	82353.2	27350.4
37.6667	113893	79857.6	30594.4
38	112910	76561.6	33752.4
38.3333	112392	72792	36962
38.6667	110484	69497.6	40301.6
39	108655	66079.6	43279.6
39.3333	105650	62627.6	46899.2
39.6667	102725	59210	49599.6
40	99960.8	55854	52416
40.3333	96334.4	52334.8	55154.4
40.6667	92089.6	49378.4	57306.4
41	88254.4	46056.8	59061.6
41.3333	84548.4	43208.4	60552
41.6667	80457.2	39771.2	61455.2
42	76636.4	36853.6	61977.6
42.3333	72434.8	34089.2	62221.6
42.6667	68366	31011.2	61573.2
43	64468	28428.8	60871.2
43.3333	61144.8	25975.6	59632.8
43.6667	57062	23690.8	57915.2
44	54058	21654.4	56250.8
44.3333	51043.2	20009.2	54373.2
44.6667	47663.6	18573.6	52347.2
45	44286.8	17350	50374
45.3333	41446.8	16618.8	48137.6
45.6667	38484	16092.4	46012.4
46	36174	15628.4	43851.6
46.3333	33232	15789.6	41752
46.6667	30988.8	16276.8	39344.4
47	28873.6	16900.8	37326
47.3333	26869.6	18158.4	0
47.6667	25210	19595.6	33707.6
48	23889.2	21710.4	32391.6
48.3333	22818	23834.4	31032
48.6667	22167.6	26663.2	29585.6
49	21680.4	29935.6	28483.2
49.3333	21714.8	33401.2	27524.4
49.6667	21874.4	37598.8	26832.4
50	22948.8	42149.2	26484.4
50.3333	24313.2	47532	26108.8
50.6667	25996	53358	26667.2
51	28172.8	60256	27424.8
51.3333	31262.4	67691.6	28148
51.6667	34727.2	75116	30048.4
52	39002.4	84464.8	32048
52.3333	43279.2	93089.2	34476.4
52.6667	48724.8	102750	37434.8
53	54404.4	112851	41066
53.3333	60932	122952	44859.6
53.6667	67789.2	132331	49638
54	75469.2	141772	54111.6
54.3333	83612.8	150363	59304.4
54.6667	91658.8	158942	64116.4
55	101036	166588	69740
55.3333	110707	175021	74954.4
55.6667	121100	181058	80274.8
56	130470	185484	84967.2
56.3333	140682	189501	89550.8
56.6667	151829	193064	94346.8
57	162603	195337	98470.8
57.3333	173623	197173	101931
57.6667	182885	196693	103941
58	193583	195489	106481
58.3333	202284	191864	0
58.6667	210730	188450	108334
59	219455	182444	108163
59.3333	225673	176428	107330
59.6667	231456	169345	0
60	236061	161850	102850
60.3333	239251	154218	99503.2
60.6667	238427	144519	95189.6
61	240358	137721	91477.6
61.3333	242595	131213	88889.2
61.6667	243355	124144	85515.6
62	243425	117110	82139.2
62.3333	243064	110238	78890
62.6667	240188	103150	75327.6
63	236356	95876	72184.4
63.3333	231544	88274	68590.8
63.6667	226529	81502.4	65219.2
64	219326	74562	62032.8
64.3333	211951	67651.6	58810.4
64.6667	203503	61572.8	55940
65	194919	55690.4	53376
65.3333	185362	50446	51789.2
65.6667	175869	45898.8	49766
66	166830	41981.6	48872.4
66.3333	156336	37913.2	48077.6
66.6667	146880	35080	47777.6
67	137573	33192.4	49161.6
67.3333	128739	31164.8	50290.4
67.6667	119422	30063.6	52304
68	111785	29884.8	55420.8
68.3333	103332	29989.6	59100.4
68.6667	94779.2	30590	63324
69	87787.2	31715.2	68495.2
69.3333	80773.2	33855.6	74730.4
69.6667	74293.6	36291.2	81206.4
70	67819.2	39551.6	88411.6
70.3333	62156	43127.6	96364
70.6667	57012.8	47764	104591
71	51758	52937.6	112522
71.3333	48212.8	59067.6	121234
71.6667	44182.8	65938.8	128796
72	40920.4	73412.4	136866
72.3333	38264	82201.6	144091
72.6667	36174	91784.4	151016
73	34811.6	102916	157684

## Sheet: Fig 2D_2
	RAWdensity
	WT_1	WT_2	WT_3	A87V_1	A87V_2	A87V_3	F470Y_1	F470Y_2	F470Y_3
UV-	841956	920407	884594	904834	923758	961375	979411	912566	993027
0	607087	493501	509686	496285	430644	446770	360171	319225	335988
4	556091	485483	477550	425859	405909	397764	204989	184152	185422
8	460159	348964	353626	270331	245310	242998	186883	171729	166637
12	213265	164732	160117	180589	165779	159781	401243	354378	363023
16	266091	192087	177204	425628	375032	351083	791071	710805	769211
20	303426	258078	235516	684809	619244	650977	682905	596862	603250
24	735310	629426	602655	934987	893787	942910	433205	398799	375209
28	923462	854563	854523	814416	800280	786096	609827	563049	562379
32	941314	851286	932149	569741	485752	463494	1005061	963832	930590
36	653114	527663	534551	822031	779117	882510	1029950	1106331	1097176
40	767709	673552	660115	1137047	1139252	1153523	1086288	1062568	1103101
44	860642	845268	828204	916156	978425	959930	880395	869046	912867
48	923040	834704	809495	904001	827223	824020	803949	710223	756907

## Sheet: Fig 3B
RAW signal value from CPD ELISA assay
		rep 1	rep 2
UV- control		0.3654	0.2885
WT_L0_UV+		1.7797	2.2458
WT_L0_UV+_Light 6h		0.5178	0.2705
WT_L0_UV+_Dark 6h		1.9046	1.3881
WT_L12_UV+		2.173	1.6447
WT_L12_UV+_Light 6h		0.5695	0.4295
WT_L12_UV+_Dark 6h		2.0881	1.617

## Sheet: Fig 4CD
	RawIntDen(UV+_WT_1)	RawIntDen(UV+_WT_2)	RawIntDen(UV+_WT_3)	RawIntDen(UV+_dkaiABC_1)	RawIntDen(UV+_dkaiABC_2)	RawIntDen(UV+_dkaiABC_3)	RawIntDen(UV+_dglgP_1)	RawIntDen(UV+_dglgP_2)	RawIntDen(UV+_dglgP_3)	RawIntDen(UV+_dsasA_1)	RawIntDen(UV+_dsasA_2)	RawIntDen(UV+_dsasA_3)	RawIntDen(UV+_cikA-_1)	RawIntDen(UV+_cikA-_2)	RawIntDen(UV+_cikA-_3)
UV-	1090901	1068596	1066356	1029842	1031283	1056424	1026275	1009877	1059713	1037664	1040312	1096754	1208129	1190808	1235176
0	636474	385347	494759	728676	413941	519681	919563	671495	830019	544185	463838	651406	138761	139369	147786
6	912504	861927	834785	149702	138531	140331	934706	871454	885928	804401	842943	795948	134200	135015	134693
12	151247	157351	143416	142146	146427	137808	1058893	994495	948411	879800	875503	846796	139533	135072	136176
18	202080	162170	158846	183389	152433	168305	1001765	776843	725653	415249	553459	629481	139431	136573	138027
24	858769	827792	921088	225044	233424	201121	932470	929289	931287	615338	666458	744405	149137	136670	141346

## Sheet: Fig 4E
glgP mRNA expression level
Ito et al., 2009				Pattanayak et al., 2014									GSE28430
Hours in LL (h)	WT	∆kaiABC		Hours in LL (h)	WT			∆cikA				Hours in LL (h)	WT	∆sasA
4	437.004	1532.03		4	WT 4h Light	GSM1428798	-0.314107	cikA null 4h Light	GSM1428804	0.360679		4	453.067	252.455
8	2625.36	1468.02		8	WT 8h Light	GSM1428799	0.529767	cikA null 8h Light	GSM1428805	0.780649		8	2520.34	268.724
12	3265.1	1412.88		12	WT 12h Light	GSM1428800	0.576879	cikA null 12h Light	GSM1428806	0.801875		12	2278.86	309.199
16	1278.71	1701.8		16	WT 16h Light	GSM1428801	-0.423121	cikA null 16h Light	GSM1428807	0.73229		16	729.239
20	442.612	1426.96		20	WT 20h Light	GSM1428802	-0.261149	cikA null 20h Light	GSM1428808	0.544096		20	415.728
24	416.691	1399.72		24	WT 24h Light	GSM1428803	-0.108268	cikA null 24h Light	GSM1428809	0.408172		24	385.151	311.257
28	558.716	1560.83
32	3167.03	1398.72
36	3078.31	1476.85
40	1490.95	1444.04
44	424.319	1368.84
48	385.4

## Sheet: Fig 5D
Hours after medium exchange (h)	L0_UV- CCCP-_1	L0_UV- CCCP-_2	L0_UV- CCCP-_3	L12_UV- CCCP-_1	L12_UV- CCCP-_2	L12_UV- CCCP-_3	L0_UV- CCCP+_1	L0_UV- CCCP+_2	L0_UV- CCCP+_3	L12_UV- CCCP+_1	L12_UV- CCCP+_2	L12_UV- CCCP+_3	L0_UV+ CCCP-_1	L0_UV+ CCCP-_2	L0_UV+ CCCP-_3	L12_UV+ CCCP-_1	L12_UV+ CCCP-_2	L12_UV+ CCCP-_3	L0_UV+ CCCP+_1	L0_UV+ CCCP+_2	L0_UV+ CCCP+_3	L12_UV+ CCCP+_1	L12_UV+ CCCP+_2	L12_UV+ CCCP+_3
1	0.2	0.220896	0.202985	0.185075	0.18209	0.2	0.197015	0.223881	0.202985	0.185075	0.20597	0.2	0.253731	0.280597	0.256716	0.20597	0.21194	0.214925	0.241791	0.250746	0.256716	0.223881	0.21791	0.229851
24	0.271642	0.313433	0.316418	0.21194	0.220896	0.21791	0.340299	0.414925	0.38806	0.241791	0.301493	0.271642	0.322388	0.331343	0.292537	0.238806	0.247761	0.241791	0.420896	0.41194	0.438806	0.301493	0.313433	0.337313
48	0.841791	0.886567	0.883582	0.429851	0.489552	0.426866	1.13134	1.29254	1.24478	0.638806	0.81194	0.656716	0.58806	0.755224	0.60597	0.280597	0.265672	0.241791	1.10149	1.05373	1.08358	0.516418	0.507463	0.567164
72	1.49552	1.4	1.29851	0.770149	1.06567	0.991045	1.63881	1.61493	1.65373	1.08955	1.44179	1.4	1.04179	1.01493	0.785075	0.289552	0.319403	0.340299	1.83284	1.71343	1.58507	1.13731	1.17313	1.23881
96	2.04179	1.93433	1.86567	1.32239	1.5791	1.54925	2.18209	2.15522	2.12836	1.59403	1.89552	2	1.69552	1.6	1.34328	0.477612	0.537313	0.558209	2.4806	2.19403	2.08657	1.60597	1.66269	1.77313

## Sheet: S1D Fig
hours in LL (h)	UV-	L0	L6	L12	L18	L24
0.333333	119484	119379	92424	126174	124746	144565
0.666667	115911	125171	118922	123846	123049	136819
1	117152	125950	172119	129302	127377	139366
1.33333	121016	125966	167755	132206	124248	136487
1.66667	113558	117471	136059	123846	113172	125739
2	103500	106515	111368	112860	102866	114106
2.33333	95284	97239.2	91321.2	103203	94241.2	103417
2.66667	89255.2	90602	75005.2	95791.2	88191.6	95282.4
3	84692	85327.6	61450.4	89958	84146.8	90323.2
3.33333	80370.4	81723.2	52580	85018.8	81420	85126.4
3.66667	77576.4	78805.6	47922	81997.6	79460	81934
4	76401.2	77138	46086.8	79208.4	78676.8	79719.2
4.33333	75012.4	75534	46893.6	71755.2	77706.4	78208.4
4.66667	75963.6	76628.8	48961.6	104031	79110.8	79024.4
5	78076.8	78134.4	52357.2	112379	81524.4	81120.4
5.33333	80663.2	80146	56385.6	98878.4	84374.8	83641.2
5.66667	83616.4	82788	60574	85582.4	87762	86460.4
6	87117.2	85486	65440.8	75207.6	91229.6	89812.4
6.33333	90940.4	88574.4	70383.6	68936	94655.2	93211.6
6.66667	94790.4	92126.4	75651.2	67283.6	98364.4	96976.4
7	98155.2	94679.2	81178.4	70089.6	102027	100734
7.33333	101479	97756.8	86403.6	75959.6	105262	104293
7.66667	105259	100956	91866	83634.8	108618	108098
8	110313	104516	97563.6	93427.6	111595	112017
8.33333	115427	108732	103394	103025	94514.4	118978
8.66667	122794	114630	109393	114217	131549	125032
9	128691	118947	115014	124463	142534	129876
9.33333	134002	122116	120170	134029	129538	134099
9.66667	138129	124604	124585	142216	119710	136442
10	141792	127166	128779	150299	111198	140548
10.3333	146123	130496	132287	157396	105130	143938
10.6667	150606	132179	136096	164025	103100	146889
11	153847	134197	138644	169186	105920	148668
11.3333	156874	135398	140666	172829	111982	150582
11.6667	159671	137469	141934	176252	119138	151836
12	161351	138939	142897	179244	127252	153830
12.3333	163593	138859	142645	179261	134756	141200
12.6667	165962	140232	142985	179845	141841	177157
13	166000	138748	140968	178681	146122	198784
13.3333	165366	136802	138637	176148	149240	186228
13.6667	161559	132334	135221	171824	150547	171189
14	157251	127482	130851	166261	150242	155534
14.3333	154077	123171	126502	160490	149297	140599
14.6667	149318	117495	121645	153556	146584	128278
15	144930	111809	116032	146500	141876	119452
15.3333	140306	106569	110955	138759	137522	113020
15.6667	135439	101341	106184	131846	132432	107171
16	132105	96630.4	101239	124636	127326	101455
16.3333	127826	93270	97074.4	118844	122304	97428.4
16.6667	124458	89699.2	93337.2	112882	117150	93698
17	121062	86479.2	89761.6	107900	112181	91082
17.3333	118446	83793.6	86636.8	102786	107602	88904
17.6667	115640	81169.6	83664.4	98293.6	103221	86495.6
18	112901	78720.4	80783.2	94200	98743.2	85107.2
18.3333	110533	76649.2	78101.2	90564.8	95261.6	83451.2
18.6667	108408	74461.6	75494.8	86799.6	91807.6	81626.8
19	105852	72681.2	72386.4	82595.2	88486	80183.6
19.3333	103347	70989.6	69776.8	79244	85977.6	78244.8
19.6667	101048	69316	67414.4	75968	83094	76268.8
20	98450	67388.8	65247.6	73049.2	80942.8	74370.4
20.3333	96115.6	66195.2	63080.4	69524	77968.4	71959.2
20.6667	93771.6	63940.4	61062.8	66912	75996.8	70148.8
21	90875.2	62568.4	59077.2	64294.8	73840.8	67837.2
21.3333	88126	60884.4	57313.6	61904	72112.4	65686.4
21.6667	86162.8	59600	56311.2	59846	70127.2	63191.6
22	84368.8	57865.6	55247.2	57798.4	68467.6	60998
22.3333	82326	56610.4	54039.6	55851.2	66682	59644.4
22.6667	80755.2	55523.6	54003.2	54359.2	65204.8	57472.4
23	79326	54283.2	53786.8	53332.8	63738	56043.2
23.3333	78882.4	53738.8	54086.4	52552	62770.8	55050.8
23.6667	78794.4	53479.2	55106.8	52257.2	61725.6	53998.8
24	78545.2	52758	56036	52160.8	61435.2	53424
24.3333	77800	51308.4	56752.4	50388.8	58293.6	48239.2
24.6667	71535.2	46372.4	55270.4	48169.2	54953.6	45266.4
25	70617.2	46572	56619.2	49022.4	54722.8	45086.8
25.3333	72480.8	47656.4	59037.2	50021.2	55192	45635.6
25.6667	75206.4	48158.4	61938.4	51385.6	56228	46991.2
26	78594.8	50256	65022.8	53892.4	57707.2	48632.8
26.3333	82669.6	52361.2	68991.2	56249.6	59927.6	51130.8
26.6667	87791.2	55256	73577.2	59394	62344.8	53274
27	88945.6	55636	76216.8	61218	63626.8	53157.2
27.3333	93119.2	58260.8	81371.2	64420.8	66715.6	55530.4
27.6667	99178	61856	86254.4	68468	70901.6	58410.8
28	105608	65762	92482.8	73037.2	75179.6	62710.8
28.3333	113268	70420	99110.4	77670	80289.2	66924
28.6667	122181	75190.8	105668	83673.2	86039.6	72306.8
29	132532	81451.2	113711	90215.6	92494	77911.2
29.3333	139707	85366	120658	95395.6	98412	81604
29.6667	149928	91885.6	129466	102532	105769	88809.2
30	161894	99460.8	138134	110403	114274	96383.2
30.3333	174039	106527	147810	118166	122766	104480
30.6667	187290	114864	157109	126156	131594	112807
31	196387	119358	165935	131440	137798	117350
31.3333	201225	122115	173296	137517	144868	123479
31.6667	212259	129481	182760	144595	153182	133022
32	224672	137085	191970	152170	161735	141198
32.3333	220058	135788	197396	153373	165760	143238
32.6667	228042	141860	207004	160184	174217	152009
33	238264	148514	215338	165518	181632	160040
33.3333	250642	155744	222864	171274	188942	168658
33.6667	262113	162639	230349	176272	195835	177024
34	273478	170752	237619	181956	202810	185892
34.3333	278952	175989	243506	185394	208294	191471
34.6667	279433	180678	250094	188828	212668	197467
35	284596	187503	254543	191928	215638	198438
35.3333	235590	179370	259035	195796	218170	207433
35.6667	230945	185255	270987	203910	226104	218459
36	228613	189749	275523	206651	231134	224282
36.3333	226430	191434	277272	207086	232809	226872
36.6667	224211	191956	275140	204876	231751	227784
37	222940	193038	273120	202368	231656	227324
37.3333	227726	191388	266595	196790	226307	223765
37.6667	226255	191639	261137	192507	222030	221467
38	224920	192464	258528	189950	218450	220156
38.3333	219044	192877	254170	186624	214518	218084
38.6667	212190	195705	250258	183622	210430	216389
39	202086	196302	247532	180652	206654	214737
39.3333	191894	197293	244138	176826	203170	212263
39.6667	179424	195708	240924	173765	199703	209754
40	166502	193484	237781	170743	196732	207273
40.3333	154814	191142	234412	167613	193846	203794
40.6667	142921	187242	229690	163306	190082	200238
41	131424	182286	225234	159245	186099	195904
41.3333	119990	176398	219359	154891	181702	190721
41.6667	110444	170862	212611	150622	178086	185342
42	100514	164534	205477	146239	172475	178501
42.3333	91868	157440	197369	141154	167618	172488
42.6667	83356.8	150941	189424	136060	162780	165359
43	75630	143083	180459	130622	156918	157021
43.3333	69140.8	136107	171576	125199	150882	149102
43.6667	62968.8	129442	162626	120292	144161	141526
44	57300	121795	154478	115294	137354	133229
44.3333	51954	115035	145592	109771	130803	125088
44.6667	47736.4	109064	138314	104824	124092	118616
45	44031.2	102918	130576	100262	117198	111018
45.3333	40618.8	97707.2	123558	96282.4	112145	104806
45.6667	37852.4	92128	117276	92488.4	106390	98675.6
46	34792	86280.4	111116	88418.4	100676	92615.2
46.3333	32932	81935.2	106677	85126.8	95750	87138
46.6667	30706.8	76906	101990	81935.2	90165.6	81745.2
47	28798.8	73109.2	97828	79305.6	85924	77348
47.3333	27603.6	69581.6	94393.2	77671.6	82786.4	73588.8
47.6667	25997.6	65655.6	91457.6	75086	78166.8	68727.2
48	25392.4	63114.4	89936.4	74358.8	76028.4	66810
48.3333	24730.8	60672	88336.4	73297.2	73960.8	64170.8
48.6667	24218.8	59046.8	87392.8	73136.8	72492.8	62355.6
49	23848	57387.2	87090.8	73186	71180.8	60794
49.3333	23925.6	56368	87329.6	72882.4	70498.4	59471.2
49.6667	24089.2	56161.2	88088	74796	70947.6	59265.6
50	24650.4	55388	89544	75994.4	70778	58759.6
50.3333	24992.4	55715.6	90626	77412.8	71779.6	58851.2
50.6667	25621.6	56075.2	93398	79638.8	73259.2	59556.8
51	26550	56722.4	96161.6	81848.4	74999.6	60755.2
51.3333	27356.8	57583.6	98940.8	85356.4	76803.2	61989.6
51.6667	28473.2	59276.4	102373	88223.6	79474.8	63934
52	29618	61206.4	106355	92135.2	83295.2	66484.4
52.3333	31528.8	64051.6	110953	96614.8	87362	69060.8
52.6667	32998	66122	115809	101355	91322	72614
53	34872	69266.8	121230	106336	95150.8	76614.4
53.3333	36661.6	72314.8	126720	111024	100999	80778
53.6667	38733.6	75549.2	132392	117170	105955	85302
54	40721.2	78896.8	138284	123093	111227	90643.6
54.3333	42655.6	82944.8	144394	129442	116652	96101.6
54.6667	44531.6	85952.4	150766	135163	122503	101495
55	46817.6	90344	156828	141094	128282	107313
55.3333	48696.8	93607.2	162987	147076	133970	113582
55.6667	50744.8	97698.4	169658	153036	139683	119491
56	52616.8	100885	175276	158504	145117	126180
56.3333	54200.4	104308	181491	164902	150835	132460
56.6667	55820.4	107659	186623	169801	155434	138489

[truncated: 6 more sheets: S3BC Fig, S3D Fig, S4 Fig, S5HI Fig, S7 Fig, S8 Fig]
